# Supplementary material for: TaSYP137 and TaVAMP723, the SNAREs Proteins from Wheat, Reduce Resistance to Blumeria graminis f. sp. tritici
Source: Int J Mol Sci. 2023 Mar 2;24(5):4830. doi: 10.3390/ijms24054830 (PMC10003616; doi:10.3390/ijms24054830)
Supplement: Supplementary file 1 [file ijms-24-04830-s001.zip › Table S1.xlsx]

## Sheet: Table S2
Gene name	TaVAMP723-3B
Gene ID	TraesCS3B03G0467200
Description:	Vesicle-associated membrane protein, putative
Location:	Chinese_Spring1.0_chr3B:212884093 - 212889333
Strand:	-
Protein length:	449
Molecular Weight:	49817.2
Isoelectric points:	6.81
Gene name	TaSYP137-5B
Gene ID	TraesCS5B03G0260600
Description:	Syntaxin
Location:	Chinese_Spring1.0_chr5B:136430862 - 136434473
Strand:	-
Protein length:	307
Molecular Weight:	35032.6
Isoelectric points:	5.9
