# Supplementary material for: TaSYP137 and TaVAMP723, the SNAREs Proteins from Wheat, Reduce Resistance to Blumeria graminis f. sp. tritici
Source: Int J Mol Sci. 2023 Mar 2;24(5):4830. doi: 10.3390/ijms24054830 (PMC10003616; doi:10.3390/ijms24054830)
Supplement: Supplementary file 1 [file ijms-24-04830-s001.zip › Table S2.xlsx]

## Sheet: Sheet1
Name	Forward primer	Reverse Primer	Description
TaActin	CTTGTATGCCAGCGGTCGAAC	CTTGTAATCAAGGGCCACG	qRT-PCR
TaVAMP723-QPCR	TTGTCGGTACTGGTTGAGGC	TTCCGCGTGTTCTTTTGCAG	qRT-PCR
TaSYP137-QPCR	TTGCAGCGAGCTTCCCAATA	GATGCGGTAGTGCCCTTTCT	qRT-PCR
TaVAMP723_BD	ATGGAAGCAATTCTGTCTGCGATGGGGAAGCAGTCGCTGATCTAC	CTAGAGAGAAATAGTTGCTTCACGCCTAAGCAGCACCAACACAT	Y2H
TaSYP137_BD	ATGGAAGCAATTCTGTCTGCGATGCGCAACCTCCTCTCGAA	CTAGAGAGAAATAGTTGCTTCACGCCTACTTCTTCTCCCATGGTCT	Y2H
TaVAMP723_AD	CAAAAAAAGAGATCTGGAATATGGGGAAGCAGTCGCTGATCTAC	TTCATAGATCTCTCGAGGATCCCTAAGCAGCACCAACACAT	Y2H
TaSYP137_AD	CAAAAAAAGAGATCTGGAATATGCGCAACCTCCTCTCGAA	TTCATAGATCTCTCGAGGATCCCTACTTCTTCTCCCATGGTCT	Y2H
TaVAMP723-GFP	CGTCTGCTTGGGAGAACTAGTATGGGGAAGCAGTCGCTGA	GCCTTACGTAACTAGTAGCAGCACCAACACATACG	over-expression/GFP
TaSYP137GFP	TAGCCATGGTAGATCTGATGGCAAACAGAGAAAAGCCGGG	GCCTTACGTAACTAGTCGCCTTACGTAACTAGTC	over-expression/GFP
TaVAMP723-vigF	TGCAAACACTCCCATCATATGTGTTCGAAGCCTCGATGGTC	CGTTGCTAGCTGAGCGGCCGCCCACGAACACCCACTTCCTT	silence
TaSYP137-vigs	TGCAAACACTCCCATCATATGGCAAACAGAGAAAAGCCGGG	CGTTGCTAGCTGAGCGGCCGCGCCCGTTACGGTGAAAACAC	silence
